# Supplementary material for: Clinical Significance and Patterns of Potential Drug–Drug Interactions in Cardiovascular Patients: Focus on Low-Dose Aspirin and Angiotensin-Converting Enzyme Inhibitors
Source: J Clin Med. 2024 Jul 23;13(15):4289. doi: 10.3390/jcm13154289 (PMC11313610; doi:10.3390/jcm13154289)
Supplement: Supplementary file 1 [file jcm-13-04289-s001.zip]

Archive with 1 entries (1 files):
- jcm-3082610-supplementary.pdf
